# Supplementary material for: An Arabidopsis AT-hook motif nuclear protein mediates somatic embryogenesis and coinciding genome duplication
Source: Nat Commun. 2021 May 4;12:2508. doi: 10.1038/s41467-021-22815-8 (PMC8096963; doi:10.1038/s41467-021-22815-8)
Supplement: Supplementary file 4 — Source Data [file 41467_2021_22815_MOESM4_ESM.xlsx]

## Sheet: Figure.3a
			Figure 3a. The number somatic embryos induced on 50 IZEs by 2,4–D in Col-0, ahl15, ahl15 ahl19 amiRAHL20, pAHL15:AHL15-GUS, and ahl15/+ pAHL15:AHL15-GUS plants
			Col-0	ahl15	ahl15 ahl19 amiRAHL20	pAHL15:AHL15-GUS	ahl15/+ pAHL15:AHL15-GUS
		Replicate 1	420	326	223	340	92		ns, no significant , one asterisk (*) identifies adjusted P values between 0.01 and 0.05, two asterisks (**) identify adjusted P values between 0.01 and 0.001, etc.
		Replicate 2	441	345	244	374	73
		Replicate 3	385	329	205	350	59		Tukey's multiple comparisons test	Mean Diff.	95.00% CI of diff.	Below threshold?	Summary	Adjusted P Value
									Col-0 vs. ahl15	83.67	32.84 to 134.5	Yes	**	0.0021
									Col-0 vs. ahl15 ahl19 amiRAHL20	192	141.2 to 242.8	Yes	****	<0.0001
									Col-0 vs. pAHL15:AHL15-GUS	61.67	10.84 to 112.5	Yes	*	0.0169
									Col-0 vs. ahl15/+ pAHL15:AHL15-GUS	341.7	290.8 to 392.5	Yes	****	<0.0001
									ahl15 vs. ahl15 ahl19 amiRAHL20	108.3	57.50 to 159.2	Yes	***	0.0003
									ahl15 vs. pAHL15:AHL15-GUS	-22	-72.83 to 28.83	No	ns	0.6273
									ahl15 vs. ahl15/+ pAHL15:AHL15-GUS	258	207.2 to 308.8	Yes	****	<0.0001
									ahl15 ahl19 amiRAHL20 vs. pAHL15:AHL15-GUS	-130.3	-181.2 to -79.50	Yes	****	<0.0001
									ahl15 ahl19 amiRAHL20 vs. ahl15/+ pAHL15:AHL15-GUS	149.7	98.84 to 200.5	Yes	****	<0.0001
									pAHL15:AHL15-GUS vs. ahl15/+ pAHL15:AHL15-GUS	280	229.2 to 330.8	Yes	****	<0.0001

## Sheet: Figure.3b
			Figure 3b. The fold change in expression of AHL15, AHL19 and AHL20 in IZEs cultured in medium with 2,4-D relative to medium without 2,4-D.
						Raw Ct(ΔRn)
				Replicate-1	β-TUBULIN-6	AHL15	Replicate-2	β-TUBULIN-6	AHL15	Replicate-3	β-TUBULIN-6	AHL15
			Without 2,4-D treament	1	22.4	25.54	1	22.46	26.7	1	22.13	26.84
				2	22.09	25.76	2	21.34	26.11	2	21.78	24.11
				3	22.1	26.15	3	22.07	27.06	3	21.85	25.7
				4	22.48	26.58	4	22.16	26.25	4	22.35	24.7
			With 2,4-D treatment	1	21.64	22.25	1	21.8	21.7	1	21.69	21.12
				2	21.9	22.33	2	22.17	22.48	2	21.94	21.9
				4	22.11	22.21	4	22.2	22.65	4	22.4	22.1
				3	21.88	22.17	3	21.76	21.65	3	21.72	21.34
						Raw Ct(ΔRn)
				Replicate-1	β-TUBULIN-6	AHL19	Replicate-2	β-TUBULIN-6	AHL19	Replicate-3	β-TUBULIN-6	AHL19
			Without 2,4-D treament	1	22.4	31.45	1	22.46	31.13	1	22.13	31.74
				2	22.09	31.04	2	21.34	31.55	2	21.78	31.3
				3	22.1	31.42	3	22.07	32.05	3	21.85	31.1
				4	22.48	31.82	4	22.16	31.5	4	22.35	32.12
			With 2,4-D treatment	1	21.64	25.4	1	21.8	25.02	1	21.69	25.88
				2	21.9	24.71	2	22.11	25.71	2	21.94	25.13
				3	22.11	25.03	3	22.2	25.2	3	22.4	24.7
				4	21.88	24.79	4	21.76	25.18	4	21.72	25.06
						Raw Ct(ΔRn)
				Replicate-1	β-TUBULIN-6	AHL20	Replicate-2	β-TUBULIN-6	AHL20	Replicate-3	β-TUBULIN-6	AHL20
			Without 2,4-D treament	1	22.4	27.51	1	22.46	27.7	1	22.13	27.01
				2	22.09	27.36	2	21.34	27.11	2	21.78	27.8
				3	22.1	27.49	3	22.07	27.89	3	21.85	26.67
				4	22.48	27.39	4	22.16	26.9	4	22.35	27.55
			With 2,4-D treatment	1	21.64	24.17	1	21.8	23.61	1	21.69	25.1
				2	21.9	24.33	2	22.11	24.47	2	21.94	24.15
				3	22.11	25.25	3	22.2	24.23	3	22.4	24.25
				4	21.88	25.02	4	21.76	24.49	4	21.72	24.5
			Calculated the fold change expression of AHL15, AHL19 and AHL20 relative to β-TUBULIN-6
				AHL15	AHL19	AHL20											p value (Student's T-test)
			Replicate 1	15	66.16	7.2									2,4-D treatment vs without 2,4-D treament	AHl15	< 0,0001
			Replicate 2	22.2	60.7	9.3									2,4-D treatment vs without 2,4-D treament	AHL19	< 0,0001
			Replicate 3	12.4	65.6	6.4									2,4-D treatment vs without 2,4-D treament	AHL20	< 0,0001

## Sheet: Figure.3j
				Figure 3j. The fold change in expression of AHL genes in DEX treated p35S:BBM-GR seedlings relative to no DEX treated p35S:BBM-GR seedlings
							Raw Ct(ΔRn)
					Replicate-1	SAND	AHL15	Replicate-2	SAND	AHL15	Replicate-3	SAND	AHL15	Replicate-4	SAND	AHL15
				No DEX treated p35S:BBM-GR	1	23.13	22.16	1	23.12	22.22	1	26.17	25.21	1	23.21	21.98
					2	23.18	22.36	2	23.29	22.57	2	25.95	25.5	2	23.19	22.05
				DEX treated p35S:BBM-GR	1	23.19	20.26	1	23.34	20.23	1	23.43	20.47	1	26.28	23.13
					2	23.46	20.41	2	23.28	20.33	2	23.25	20.61	2	26.33	23.07
							Raw Ct(ΔRn)
					Replicate-1	SAND	AHL19	Replicate-2	SAND	AHL19	Replicate-3	SAND	AHL19	Replicate-4	SAND	AHL19
				No DEX treated p35S:BBM-GR	1	23.13	25.49	1	23.12	25.91	1	26.17	29.35	1	23.21	25.67
					2	23.18	25.84	2	23.29	26.03	2	25.95	29.63	2	23.19	25.84
				DEX treated p35S:BBM-GR	1	23.19	25.3	1	23.34	25.82	1	23.43	25.21	1	26.28	27.06
					2	23.46	25.52	2	23.28	25.98	2	23.25	25.32	2	26.33	27.38
							Raw Ct(ΔRn)
					Replicate-1	SAND	AHL20	Replicate-2	SAND	AHL20	Replicate-3	SAND	AHL20	Replicate-4	SAND	AHL20
				No DEX treated p35S:BBM-GR	1	23.13	25.64	1	23.12	25.72	1	26.17	30.39	1	23.21	25.83
					2	23.18	25.59	2	23.29	25.82	2	25.95	30.08	2	23.19	25.82
				DEX treated p35S:BBM-GR	1	23.19	25.11	1	23.34	25.28	1	23.43	25.42	1	26.28	27.66
					2	23.46	25.03	2	23.28	25.29	2	23.25	25.36	2	26.33	27.66
							Raw Ct(ΔRn)
					Replicate-1	SAND	AHL129	Replicate-2	SAND	AHL29	Replicate-3	SAND	AHL29	Replicate-4	SAND	AHL29
				No DEX treated p35S:BBM-GR	1	23.13	26.69	1	23.12	27.7	1	26.17	30.24	1	23.21	28.56
					2	23.18	26.86	2	23.29	27.62	2	25.95	30.02	2	23.19	28.57
				DEX treated p35S:BBM-GR	1	23.19	27.8	1	23.34	27.65	1	23.43	27.49	1	26.28	30.11
					2	23.46	27.8	2	23.28	27.71	2	23.25	27.61	2	26.33	30.1
				Calculated the fold change expression of AHL15, AHL19 and AHL20 relative to SAND
					AHL15	AHL19	AHL20	AHL29													p value (Student's T-test)
				Replicate 1	4.2	1.6	2.3	0.93											35S:BBM-GR with DEX traetement vs 35S:BBM-GR without DEX traetement	AHl15	< 0,0001
				Replicate 3	3.7	1.8	1.8	1.1											35S:BBM-GR with DEX traetement vs 35S:BBM-GR without DEX traetement	AHL19	0.1125
				Replicate 4	4.9	3.7	3	1.4											35S:BBM-GR with DEX traetement vs 35S:BBM-GR without DEX traetement	AHL29	0.8803

## Sheet: Figure.4b
		Figure 4b. Percentage of dispersed PI-labelled nuclei in cotyledon cells of wild-type and p35S:AHL15 IZEs at 2, 3, 4, 6 or 7 days after culture in about 200 nuclei per replicate.
		The calculated percentage of dispersed nuclei
			Day2			Day3			Day4			Day5			Day6			Day7				ns, no significant , one asterisk (*) identifies adjusted P values between 0.01 and 0.05, two asterisks (**) identify adjusted P values between 0.01 and 0.001, etc.
			Col-0	35S:AHL15		Col-0	35S:AHL15		Col-0	35S:AHL15		Col-0	35S:AHL15		Col-0	35S:AHL15		Col-0	35S:AHL15
		Replicate 1	5	8		3	10		7	13		6	10		8	15		8	75			Tukey's multiple comparisons test	Mean Diff.	99.00% CI of diff.	Below threshold?	Summary
		Replicate 2	8	5		6	5		5	10		7	8		5	25		7	68			Col-0 (Day2) vs. p35S:AHL15 (Day2)	-3.1	-8.979 to 2.779	No	ns
		Replicate 3	7	9		5	10		7	9		3	12		6	24		4	90			Col-0 (Day2) vs. Col-0 (Day3)	1.2	-4.679 to 7.079	No	ns
		Replicate 4	4	8		5	12		4	7		4	8		7	18		5	85			Col-0 (Day2) vs. p35S:AHL15 (Day3)	-3.3	-9.179 to 2.579	No	ns
		Replicate 5	8	14		2	8		6	13		8	7		4	13		6	73			Col-0 (Day2) vs. Col-0 (Day4)	-0.1	-5.979 to 5.779	No	ns
		Replicate 6	4	10		8	4		3	7		4	8		7	27		7	87			Col-0 (Day2) vs. p35S:AHL15 (Day4)	-3.4	-9.279 to 2.479	No	ns
		Replicate 7	6	6		3	13		7	8		3	12		4	31		5	79			Col-0 (Day2) vs. Col-0 (Day5)	0.7	-5.179 to 6.579	No	ns
		Replicate 8	5	8		4	4		6	4		4	11		6	20		8	85			Col-0 (Day2) vs. p35S:AHL15 (Day5)	-3.4	-9.279 to 2.479	No	ns
		Replicate 9	6	11		5	9		5	9		7	7		6	18		6	70			Col-0 (Day2) vs. Col-0 (Day6)	-0.3	-6.179 to 5.579	No	ns
		Replicate 10	4	9		4	15		8	11		4	8		7	15		7	78			Col-0 (Day2) vs. p35S:AHL15 (Day6)	-14.9	-20.78 to -9.021	Yes	****	<0.0001
																						Col-0 (Day2) vs. Col-0 (Day7	-0.6	-6.479 to 5.279	No	ns
																						Col-0 (Day2) vs. p35S:AHL15 (Day7)	-73.3	-79.18 to -67.42	Yes	****	<0.0001
																						p35S:AHL15 (Day2) vs. Col-0 (Day3)	4.3	-1.579 to 10.18	No	ns
																						p35S:AHL15 (Day2) vs. p35S:AHL15 (Day3)	-0.2	-6.079 to 5.679	No	ns
																						p35S:AHL15 (Day2) vs. Col-0 (Day4)	3	-2.879 to 8.879	No	ns
																						p35S:AHL15 (Day2) vs. p35S:AHL15 (Day4)	-0.3	-6.179 to 5.579	No	ns
		The number of dispersed nuclei																				p35S:AHL15 (Day2) vs. Col-0 (Day5)	3.8	-2.079 to 9.679	No	ns
																						p35S:AHL15 (Day2) vs. p35S:AHL15 (Day5)	-0.3	-6.179 to 5.579	No	ns
			Day2			Day3			Day4			Day5			Day6			Day7				p35S:AHL15 (Day2) vs. Col-0 (Day6)	2.8	-3.079 to 8.679	No	ns
			Col-0	35S:AHL15		Col-0	35S:AHL15		Col-0	35S:AHL15		Col-0	35S:AHL15		Col-0	35S:AHL15		Col-0	35S:AHL15			p35S:AHL15 (Day2) vs. p35S:AHL15 (Day6)	-11.8	-17.68 to -5.921	Yes	****	<0.0001
		Replicate 1	10	14		6	22		14	23		11	18		16	28		14	127			p35S:AHL15 (Day2) vs. Col-0 (Day7	2.5	-3.379 to 8.379	No	ns
		Replicate 2	14	8		13	9		10	22		14	13		10	46		14	125			p35S:AHL15 (Day2) vs. p35S:AHL15 (Day7)	-70.2	-76.08 to -64.32	Yes	****	<0.0001
		Replicate 3	13	18		9	17		11	16		6	21		13	48		8	183			Col-0 (Day3) vs. p35S:AHL15 (Day3)	-4.5	-10.38 to 1.379	No	ns
		Replicate 4	7	15		8	22		8	11		6	16		15	40		9	197			Col-0 (Day3) vs. Col-0 (Day4)	-1.3	-7.179 to 4.579	No	ns
		Replicate 5	17	24		3	16		11	21		17	15		7	26		11	151			Col-0 (Day3) vs. p35S:AHL15 (Day4)	-4.6	-10.48 to 1.279	No	ns
		Replicate 6	8	18		16	7		5	13		7	16		13	58		14	160			Col-0 (Day3) vs. Col-0 (Day5)	-0.5	-6.379 to 5.379	No	ns
		Replicate 7	10	13		6	23		14	17		5	21		6	69		9	150			Col-0 (Day3) vs. p35S:AHL15 (Day5)	-4.6	-10.48 to 1.279	No	ns
		Replicate 8	10	16		8	8		11	8		8	21		10	36		16	155			Col-0 (Day3) vs. Col-0 (Day6)	-1.5	-7.379 to 4.379	No	ns
		Replicate 9	10	23		8	18		10	19		14	13		11	35		13	149			Col-0 (Day3) vs. p35S:AHL15 (Day6)	-16.1	-21.98 to -10.22	Yes	****	<0.0001
		Replicate 10	7	18		7	28		15	20		8	16		14	31		13	170			Col-0 (Day3) vs. Col-0 (Day7	-1.8	-7.679 to 4.079	No	ns
																						Col-0 (Day3) vs. p35S:AHL15 (Day7)	-74.5	-80.38 to -68.62	Yes	****	<0.0001
																						p35S:AHL15 (Day3) vs. Col-0 (Day4)	3.2	-2.679 to 9.079	No	ns
																						p35S:AHL15 (Day3) vs. p35S:AHL15 (Day4)	-0.1	-5.979 to 5.779	No	ns
																						p35S:AHL15 (Day3) vs. Col-0 (Day5)	4	-1.879 to 9.879	No	ns
																						p35S:AHL15 (Day3) vs. p35S:AHL15 (Day5)	-0.1	-5.979 to 5.779	No	ns
																						p35S:AHL15 (Day3) vs. Col-0 (Day6)	3	-2.879 to 8.879	No	ns
		Total number of nuclei																				p35S:AHL15 (Day3) vs. p35S:AHL15 (Day6)	-11.6	-17.48 to -5.721	Yes	****	<0.0001
			Day2			Day3			Day4			Day5			Day6			Day7				p35S:AHL15 (Day3) vs. Col-0 (Day7	2.7	-3.179 to 8.579	No	ns
			Col-0	35S:AHL15		Col-0	35S:AHL15		Col-0	35S:AHL15		Col-0	35S:AHL15		Col-0	35S:AHL15		Col-0	35S:AHL15			p35S:AHL15 (Day3) vs. p35S:AHL15 (Day7)	-70	-75.88 to -64.12	Yes	****	<0.0001
		Replicate 1	207	180		210	223		202	180		189	183		204	188		180	170			Col-0 (Day4) vs. p35S:AHL15 (Day4)	-3.3	-9.179 to 2.579	No	ns
		Replicate 2	184	177		220	189		200	224		204	174		207	185		206	188			Col-0 (Day4) vs. Col-0 (Day5)	0.8	-5.079 to 6.679	No	ns
		Replicate 3	190	211		180	177		170	184		208	180		220	202		212	204			Col-0 (Day4) vs. p35S:AHL15 (Day5)	-3.3	-9.179 to 2.579	No	ns
		Replicate 4	175	195		174	184		210	170		170	212		215	225		190	232			Col-0 (Day4) vs. Col-0 (Day6)	-0.2	-6.079 to 5.679	No	ns
		Replicate 5	218	172		190	200		189	165		218	217		182	203		186	207			Col-0 (Day4) vs. p35S:AHL15 (Day6)	-14.8	-20.68 to -8.921	Yes	****	<0.0001
		Replicate 6	209	189		203	185		194	195		180	202		190	217		200	185			Col-0 (Day4) vs. Col-0 (Day7	-0.5	-6.379 to 5.379	No	ns
		Replicate 7	178	217		201	177		205	215		194	180		170	223		186	190			Col-0 (Day4) vs. p35S:AHL15 (Day7)	-73.2	-79.08 to -67.32	Yes	****	<0.0001
		Replicate 8	206	204		210	200		185	205		206	195		174	180		208	183			p35S:AHL15 (Day4) vs. Col-0 (Day5)	4.1	-1.779 to 9.979	No	ns
		Replicate 9	180	215		171	201		207	217		200	190		194	195		230	213			p35S:AHL15 (Day4) vs. p35S:AHL15 (Day5)	0	-5.879 to 5.879	No	ns
		Replicate 10	193	201		178	190		191	186		215	209		207	208		186	218			p35S:AHL15 (Day4) vs. Col-0 (Day6)	3.1	-2.779 to 8.979	No	ns
																						p35S:AHL15 (Day4) vs. p35S:AHL15 (Day6)	-11.5	-17.38 to -5.621	Yes	****	<0.0001
																						p35S:AHL15 (Day4) vs. Col-0 (Day7	2.8	-3.079 to 8.679	No	ns
																						p35S:AHL15 (Day4) vs. p35S:AHL15 (Day7)	-69.9	-75.78 to -64.02	Yes	****	<0.0001
																						Col-0 (Day5) vs. p35S:AHL15 (Day5)	-4.1	-9.979 to 1.779	No	ns
																						Col-0 (Day5) vs. Col-0 (Day6)	-1	-6.879 to 4.879	No	ns
																						Col-0 (Day5) vs. p35S:AHL15 (Day6)	-15.6	-21.48 to -9.721	Yes	****	<0.0001
																						Col-0 (Day5) vs. Col-0 (Day7	-1.3	-7.179 to 4.579	No	ns
																						Col-0 (Day5) vs. p35S:AHL15 (Day7)	-74	-79.88 to -68.12	Yes	****	<0.0001
																						p35S:AHL15 (Day5) vs. Col-0 (Day6)	3.1	-2.779 to 8.979	No	ns
																						p35S:AHL15 (Day5) vs. p35S:AHL15 (Day6)	-11.5	-17.38 to -5.621	Yes	****	<0.0001

## Sheet: Figure.5b
			Figure 5b. Percentage of nuclei with more than 11 detectable CENH3-GFP-labelled centromeres in cotyledon cells of p35S:AHL15 IZEs at 3, 5 or 7 days after culture in about 200 nuclei per replicate.
			The calculated percentage of nuclei with more than 11 detectable centromeres
				Day3			Day5			Day7
				35S:AHL15-1	35S:AHL15-2		35S:AHL15-1	35S:AHL15-2		35S:AHL15-1	35S:AHL15-2		ns, no significant , one asterisk (*) identifies adjusted P values between 0.01 and 0.05, two asterisks (**) identify adjusted P values between 0.01 and 0.001, etc.
			Replicate 1	0	0		0	0		15	20
			Replicate 2	0	0		0	0		20	10
			Replicate 3	0	0		0	0		28	26		Tukey's multiple comparisons test	Mean Diff.	99.00% CI of diff.	Below threshold?	Summary
			Replicate 4	0	0		0	0		30	17		p35S:AHL15-1 (Day3) vs. p35S:AHL15- 2 (Day3)	0	-5.664 to 5.664	No	ns
			Replicate 5	0	0		0	0		34	25		p35S:AHL15-1 (Day3) vs. p35S:AHL15-1 (Day5)	0	-5.664 to 5.664	No	ns
			Replicate 6	0	0		0	0		27	14		p35S:AHL15-1 (Day3) vs. p35S:AHL15- 2 (Day5)	0	-5.664 to 5.664	No	ns
			Replicate 7	0	0		0	0		32	18		p35S:AHL15-1 (Day3) vs. p35S:AHL15-1 (Day7)	-25.9	-31.56 to -20.24	Yes	****	<0.0001
			Replicate 8	0	0		0	0		17	16		p35S:AHL15-1 (Day3) vs. p35S:AHL15- 2 (Day7)	-19.1	-24.76 to -13.44	Yes	****
			Replicate 9	0	0		0	0		33	27		p35S:AHL15- 2 (Day3) vs. p35S:AHL15-1 (Day5)	0	-5.664 to 5.664	No	ns
			Replicate 10	0	0		0	0		23	18		p35S:AHL15- 2 (Day3) vs. p35S:AHL15- 2 (Day5)	0	-5.664 to 5.664	No	ns
													p35S:AHL15- 2 (Day3) vs. p35S:AHL15-1 (Day7)	-25.9	-31.56 to -20.24	Yes	****	<0.0001
													p35S:AHL15- 2 (Day3) vs. p35S:AHL15- 2 (Day7)	-19.1	-24.76 to -13.44	Yes	****	<0.0001
													p35S:AHL15-1 (Day5) vs. p35S:AHL15- 2 (Day5)	0	-5.664 to 5.664	No	ns
			The number of nuclei with more than 11 detectable centromeres										p35S:AHL15-1 (Day5) vs. p35S:AHL15-1 (Day7)	-25.9	-31.56 to -20.24	Yes	****	<0.0001
				Day3			Day5			Day7			p35S:AHL15-1 (Day5) vs. p35S:AHL15- 2 (Day7)	-19.1	-24.76 to -13.44	Yes	****	<0.0001
				35S:AHL15-1	35S:AHL15-2		35S:AHL15-1	35S:AHL15-2		35S:AHL15-1	35S:AHL15-2		p35S:AHL15- 2 (Day5) vs. p35S:AHL15-1 (Day7)	-25.9	-31.56 to -20.24	Yes	****	<0.0001
			Replicate 1	0	0		0	0		32	44		p35S:AHL15- 2 (Day5) vs. p35S:AHL15- 2 (Day7)	-19.1	-24.76 to -13.44	Yes	****	<0.0001
			Replicate 2	0	0		0	0		47	23		p35S:AHL15-1 (Day7) vs. p35S:AHL15- 2 (Day7)	6.8	1.136 to 12.46	Yes	**
			Replicate 3	0	0		0	0		67	54
			Replicate 4	0	0		0	0		54	33
			Replicate 5	0	0		0	0		83	57
			Replicate 6	0	0		0	0		55	24
			Replicate 7	0	0		0	0		68	33
			Replicate 8	0	0		0	0		32	28
			Replicate 9	0	0		0	0		74	64
			Replicate 10	0	0		0	0		47	40
			Total number of nuclei
				Day3			Day5			Day7
				35S:AHL15-1	35S:AHL15-2		35S:AHL15-1	35S:AHL15-2		35S:AHL15-1	35S:AHL15-2
			Replicate 1	189	211		203	222		218	220
			Replicate 2	225	224		182	205		235	237
			Replicate 3	185	200		214	208		240	210
			Replicate 4	230	174		228	190		180	195
			Replicate 5	224	198		206	230		245	231
			Replicate 6	206	232		185	170		207	178
			Replicate 7	198	184		179	215		215	185
			Replicate 8	168	177		205	217		194	175
			Replicate 9	187	208		211	204		227	239
			Replicate 10	194	216		216	181		205	225

## Sheet: Figure.5i
	Figure 5i. Percentage of bi-nucleated cells, as detected by H2B-GFP labeling, in protodermal cotyledon cells of wild-type or p35S:AHL15 IZEs on medium with or without 2,4-D, respectivelyaft in about 200 nuclei per replicate..
	The calculated percentage of bi-nucleated cells
		35S:AHL15-1 (without 2,4-D)	35S:AHL15-2 (without 2,4-D)	Col-0 (with 2,4-D)
	Replicate 1	3	4	0		ns, no significant , one asterisk (*) identifies adjusted P values between 0.01 and 0.05, two asterisks (**) identify adjusted P values between 0.01 and 0.001, etc.
	Replicate 2	2	2	0
	Replicate 3	4	2	0		Tukey's multiple comparisons test	Mean Diff.	95.00% CI of diff.	Below threshold?	Summary	Adjusted P Value
	Replicate 4	3	1	0		p35S:AHL15-1 vs. p35S:AHL15-2	0.3	-1.017 to 1.617	No	ns	0.8398
	Replicate 5	5	4	0		p35S:AHL15-1 vs. 2,4-D	3.3	1.983 to 4.617	Yes	****	<0.0001
	Replicate 6	2	3	0		p35S:AHL15-2 vs. 2,4-D	3	1.683 to 4.317	Yes	****	<0.0001
	Replicate 7	1	3	0
	Replicate 8	4	2	0
	Replicate 9	3	6	0
	Replicate 10	6	3	0
	The number of nuclei with m bi-nucleated cells
		35S:AHL15-1 (without 2,4-D)	35S:AHL15-2 (without 2,4-D)	Col-0 (with 2,4-D)
	Replicate 1	7	7	0
	Replicate 2	4	3	0
	Replicate 3	7	4	0
	Replicate 4	6	2	0
	Replicate 5	9	6	0
	Replicate 6	3	5	0
	Replicate 7	2	6	0
	Replicate 8	9	3	0
	Replicate 9	6	14	0
	Replicate 10	10	6	0
	Total number of cells
		35S:AHL15-1 (without 2,4-D)	35S:AHL15-2 (without 2,4-D)	Col-0 (with 2,4-D)
	Replicate 1	234	178	211
	Replicate 2	220	180	207
	Replicate 3	188	240	185
	Replicate 4	202	218	189
	Replicate 5	184	173	186
	Replicate 6	199	195	244
	Replicate 7	206	208	218
	Replicate 8	233	192	196
	Replicate 9	226	238	208
	Replicate 10	182	213	187

## Sheet: Figure.6b
		Figure 6b. Percentage of nuclei with more than 11 detectable CENH3-GFP-labelled centromeres in cotyledon cells transferred to medium with 2,4-D and 1 µM TSA , or exposed for 2 days to long heat stress (LHS).
			The calculated percentage of nuclei with more than 11 detectable centromeres
					2,4-D	2,4-D + TSA	2,4-D + LHS
				Replicate 1	1	13	60
				Replicate 2	2	10	75
				Replicate 3	0	8	54
				Replicate 4	2	16	48
				Replicate 5	1	15	66
				Replicate 6	0	20	77			ns, no significant , one asterisk (*) identifies adjusted P values between 0.01 and 0.05, two asterisks (**) identify adjusted P values between 0.01 and 0.001, etc.
				Replicate 7	2	10	58
				Replicate 8	1	14	64			Tukey's multiple comparisons test	Mean Diff.	95.00% CI of diff.	Below threshold?	Summary	Adjusted P Value
				Replicate 9	0	13	75			2,4-D vs. 2,4-D +TSA	-12.5	-19.63 to -5.367	Yes	***	0.0005
				Replicate 10	0	15	50			2,4-D vs. 2,4-D + LHS	-61.8	-68.93 to -54.67	Yes	****	<0.0001
										2,4-D +TSA vs. 2,4-D + LHS	-49.3	-56.43 to -42.17	Yes	****	<0.0001
			The number of nuclei with more than 11 detectable centromeres
					2,4-D	2,4-D + TSA	2,4-D + LHS
				Replicate 1	1	30	109
				Replicate 2	4	23	150
				Replicate 3	0	14	111
				Replicate 4	4	31	86
				Replicate 5	1	33	143
				Replicate 6	0	48	174
				Replicate 7	4	20	115
				Replicate 8	2	27	140
				Replicate 9	0	28	172
				Replicate 10	0	31	94
			Total number of nuclei
					2,4-D	2,4-D + TSA	2,4-D + LHS
				Replicate 1	197	232	183
				Replicate 2	234	230	201
				Replicate 3	170	187	207
				Replicate 4	243	198	180
				Replicate 5	180	222	217
				Replicate 6	200	240	226
				Replicate 7	243	200	199
				Replicate 8	205	193	219
				Replicate 9	172	217	230
				Replicate 10	186	208	188

## Sheet: Supplementary Figure.5
		Figure S5. Aberrant seed development in ahl15/+ plants expressing the dominant negative pAHL15:AHL15-GUS fusion
		The calculated percentage of aberrant seeds								ns, no significant , one asterisk (*) identifies adjusted P values between 0.01 and 0.05, two asterisks (**) identify adjusted P values between 0.01 and 0.001, etc.
			pAHL15:AHL15-GUS-1	pAHL15:AHL15-GUS-2	pAHL15:AHL15-GUS-2	ahl15/+ pAHL15:AHL15-GUS-1	ahl15/+ pAHL15:AHL15-GUS-2	ahl15/+ pAHL15:AHL15-GUS-3
		Replicate 1	1	0	0	23	18	20		Tukey's multiple comparisons test	Mean Diff.	95.00% CI of diff.	Below threshold?	Summary	Adjusted P Value
		Replicate 2	0	1	0	26	19	27		pAHL15:AHL15-GUS-1 vs. pAHL15:AHL15-GUS-2	0.25	-3.793 to 4.293	No	ns	>0.9999
		Replicate 3	1	0	2	24	23	24		pAHL15:AHL15-GUS-1 vs. pAHL15:AHL15-GUS-2	-0.25	-4.293 to 3.793	No	ns	>0.9999
		Replicate 4	0	0	0	27	17	23		pAHL15:AHL15-GUS-1 vs. ahl15/+ pAHL15:AHL15-GUS-1	-24.5	-28.54 to -20.46	Yes	****	<0.0001
										pAHL15:AHL15-GUS-1 vs. ahl15/+ pAHL15:AHL15-GUS-2	-18.75	-22.79 to -14.71	Yes	****	<0.0001
										pAHL15:AHL15-GUS-1 vs. ahl15/+ pAHL15:AHL15-GUS-3	-23	-27.04 to -18.96	Yes	****	<0.0001
										pAHL15:AHL15-GUS-2 vs. pAHL15:AHL15-GUS-2	-0.5	-4.543 to 3.543	No	ns	0.9986
										pAHL15:AHL15-GUS-2 vs. ahl15/+ pAHL15:AHL15-GUS-1	-24.75	-28.79 to -20.71	Yes	****	<0.0001
										pAHL15:AHL15-GUS-2 vs. ahl15/+ pAHL15:AHL15-GUS-2	-19	-23.04 to -14.96	Yes	****	<0.0001
		The number of aberrant seeds								pAHL15:AHL15-GUS-2 vs. ahl15/+ pAHL15:AHL15-GUS-3	-23.25	-27.29 to -19.21	Yes	****	<0.0001
			pAHL15:AHL15-GUS-1	pAHL15:AHL15-GUS-2	pAHL15:AHL15-GUS-2	ahl15/+ pAHL15:AHL15-GUS-1	ahl15/+ pAHL15:AHL15-GUS-2	ahl15/+ pAHL15:AHL15-GUS-3		pAHL15:AHL15-GUS-2 vs. ahl15/+ pAHL15:AHL15-GUS-1	-24.25	-28.29 to -20.21	Yes	****	<0.0001
		Replicate 1	2	0	0	46	33	42		pAHL15:AHL15-GUS-2 vs. ahl15/+ pAHL15:AHL15-GUS-2	-18.5	-22.54 to -14.46	Yes	****	<0.0001
		Replicate 2	0	2	0	47	32	58		pAHL15:AHL15-GUS-2 vs. ahl15/+ pAHL15:AHL15-GUS-3	-22.75	-26.79 to -18.71	Yes	****	<0.0001
		Replicate 3	2	0	3	47	38	49		ahl15/+ pAHL15:AHL15-GUS-1 vs. ahl15/+ pAHL15:AHL15-GUS-2	5.75	1.707 to 9.793	Yes	**	0.0031
		Replicate 4	0	0	0	56	34	40		ahl15/+ pAHL15:AHL15-GUS-1 vs. ahl15/+ pAHL15:AHL15-GUS-3	1.5	-2.543 to 5.543	No	ns	0.8409
										ahl15/+ pAHL15:AHL15-GUS-2 vs. ahl15/+ pAHL15:AHL15-GUS-3	-4.25	-8.293 to -0.2075	Yes	*	0.0361
		Total number of seeds
			pAHL15:AHL15-GUS-1	pAHL15:AHL15-GUS-2	pAHL15:AHL15-GUS-2	ahl15/+ pAHL15:AHL15-GUS-1	ahl15/+ pAHL15:AHL15-GUS-2	ahl15/+ pAHL15:AHL15-GUS-3
		Replicate 1	234	211	216	200	187	210
		Replicate 2	240	215	222	184	170	218
		Replicate 3	217	236	184	197	168	207
		Replicate 4	208	194	204	208	203	178

## Sheet: Supplementary Figure. 11c
	Figure S11. Quantification of the H1.1-GFP-labelled chromocenter area in nuclei of cotyledon IZEs, 7 days after culture on B5 medium containing 2,4-D or on B5 medium without 2,4-D
	The chromocenter area in nuclei (µm2) as measured using the region tool in ImageJ
		Without 2,4-D						With 2,4-D
		Replicate 1	Replicate 2	Replicate 3	Replicate 4	Replicate 5		Replicate 1	Replicate 2	Replicate 3	Replicate 4	Replicate 5
	Chromocenter area-1	0.564	0.714	0.631	0.623	0.611		0.325	0.299	0.429	0.39	0.405
	Chromocenter area-2	0.752	0.818	0.724	0.878	0.429		0.436	0.422	0.277	0.234	0.447
	Chromocenter area-3	0.625	0.694	0.803	0.513	0.727		0.256	0.32	0.59	0.4	0.389
	Chromocenter area-4	0.477	0.412	0.624	0.617	0.42		0.245	0.329	0.299	0.386	0.367
	Chromocenter area-5	0.775	0.75	0.825	0.486	0.527		0.567	0.466	0.55	0.45	0.266
	Chromocenter area-6	0.825	0.789	0.627	0.685	0.725		0.357	0.36	0.633	0.49	0.412
	Chromocenter area-7	0.683	0.577	0.529	0.895	0.73		0.402	0.534	0.389	0.222	0.578
	Chromocenter area-8	0.524	0.314	0.433	0.756	0.638		0.324	0.299	0.72	0.35	0.3056
	Chromocenter area-9	0.687	0.627	0.438	0.87	0.533		0.356	0.42	0.35	0.645	0.258
	Chromocenter area-10	0.655	0.528	0.755	0.585	0.677		0.322	0.244	0.25	0.34	0.32
	Chromocenter area-11	0.577	0.829	0.857	0.629	0.465		0.288	0.277	0.39	0.534	0.601
	Chromocenter area-12	0.834	0.714	0.877	0.727	0.723		0.432	0.28	0.49	0.343	0.57
	Chromocenter area-13	0.765	0.445	0.666	0.17	0.647		0.625	0.325	0.58	0.277	0.395
	Chromocenter area-14	0.785	0.648	0.523	0.719	0.745		0.277	0.423	0.37	0.37	0.28
	Chromocenter area-15	0.745	0.848	0.811	0.516	0.825		0.367	0.22	0.356	0.479	0.41
	Chromocenter area-16	0.756	0.877	0.787	0.18	0.434		0.456	0.377	0.296	0.269	0.43
	Chromocenter area-17	0.578	0.511	0.428	0.317	0.634		0.522	0.422	0.537	0.567	0.987
	Chromocenter area-18	0.645	0.777	0.727	0.625	0.762		0.427	0.256	0.406	0.47	0.389
	Chromocenter area-19	0.56	0.717	0.752	0.719	0.856		0.532	0.277	0.377	0.29	0.41
	Chromocenter area-20	0.802	0.549	0.655	0.418	0.577		0.573	0.34	0.256	0.346	0.63
	Chromocenter area-21	0.376	0.635	0.758	0.417	0.408		0.238	0.401	0.503	0.27	0.43
	Chromocenter area-22	0.756	0.898	0.899	0.413	0.467		0.608	0.233	0.678	0.389	0.29
	Chromocenter area-23	0.856	0.773	0.611	0.621	0.828		0.367	0.35	0.87	0.24	0.35
	Chromocenter area-24	0.822	0.818	0.815	0.718	0.786		0.477	0.33	0.79	0.567	0.377
	Chromocenter area-25	0.708	0.811	0.718	0.612	0.597		0.567	0.27	0.34	0.278	0.277
	Chromocenter area-26	0.356	0.712	0.877	0.412	0.504		0.278	0.44	0.508	0.39	0.534
	Chromocenter area-27	0.444	0.677	0.622	0.411	0.542		0.423	0.325	0.389	0.477	0.359
	Chromocenter area-28	0.765	0.623	0.719	0.675	0.49		0.355	0.288	0.456	0.62	0.269
	Chromocenter area-29	0.736	0.725	0.817	0.423	0.611		0.267	0.47	0.37	0.34	0.489
	Chromocenter area-30	0.546	0.829	0.887	0.423	0.552		0.489	0.379	0.479	0.25	0.39
	Mean	0.665967	0.687967	0.7065	0.568433	0.615667		0.405267	0.345867	0.464267	0.3891	0.420487
				Without 2,4-D	With 2,4-D										p value (Student's T-test)
			Replicate 1	0.665967	0.405267									2,4-D treatment vs without 2,4-D treament	< 0,0001
			Replicate 2	0.687967	0.345867
			Replicate 3	0.7065	0.464267
			Replicate 4	0.568433	0.3891
			Replicate 5	0.615667	0.420487

## Sheet: Supplementary Figure. 11d
	Figure S11d. The fold change in expression of AHL15 in wild-type 2,4-D treated IZEs and in p35S:AHL15 IZEs for 7 days relative to that in wild-type IZEs on B5 medium without 2,4-D.
				Raw Ct(ΔRn)
		Replicate-1	β-TUBULIN-6	AHL15	Replicate-2	β-TUBULIN-6	AHL15	Replicate-3	β-TUBULIN-6	AHL15
	Without 2,4-D traement	1	20.3	26.54	1	20.88	26.3	1	22.11	27.65
		2	21.07	26.3	2	22.1	25.9	2	23.18	27.3
		3	20.54	27.18	3	21.68	26.15	3	22.79	27.93
	With 2,4-D traetment	1	19.1	22.54	1	20.23	21.78	1	20.27	21.78
		2	19.73	22.3	2	20.88	22.21	2	21.88	22.21
		3	19.85	21.18	3	20.8	22.08	3	21.57	22.08
	p35S:AHL15	1	20.9	21.9	1	20.04	20.24	1	20.87	20.1
		2	21.18	21.38	2	20.25	20.78	2	21.58	20.55
		3	21.9	20.84	3	21.14	20.84	3	21.49	20.78
	Calculated the fold change expression of AHL15 relative to β-TUBULIN-6
		Col (2,4-D)	p35S:AHL15
	Replicate 1	14.7	35.3												p value (Student's T-test)
	Replicate 2	17.6	40.3										2,4-D treatment vs without 2,4-D treament	AHl15	< 0,0001
	Replicate 3	13.6	48.2										p35S:AHL15 vs without 2,4-D treament	AHl15	< 0,0001

[truncated: 5 more sheets: Supplementary Figure. 12c, Supplementary Figure. 14a, Supplementary Figure. 14b, Supplementary Figure.14c, Supplementary Figure. 14d]
